# Supplementary material for: Natural History of Progression of HPV Infection to Cervical Lesion or Clearance: Analysis of the Control Arm of the Large, Randomised PATRICIA Study
Source: PLoS One. 2013 Nov 19;8(11):e79260. doi: 10.1371/journal.pone.0079260 (PMC3834039; doi:10.1371/journal.pone.0079260)
Supplement: File S2 — Protocol and STROBE documents. (ZIP) [file pone.0079260.s002.zip]

Archive with 2 entries (2 files):
- U_Jaisamrarn_et_al_SAP_EPI-HPV-032_BOD_(114480).pdf
- STROBE.doc
